# Supplementary material for: Lead-Free Potassium Sodium Niobate-Based Wearable Ultrasonic Patches for Blood Pressure Detection
Source: Micromachines (Basel). 2025 Mar 28;16(4):392. doi: 10.3390/mi16040392 (PMC12029591; doi:10.3390/mi16040392)
Supplement: Supplementary file 1 [file micromachines-16-00392-s001.zip]

Archive with 1 entries (1 files):
- micromachines-3520972-supplementary.pdf
